# Supplementary material for: Trust is the common denominator for COVID-19 vaccine acceptance: A literature review
Source: Vaccine X. 2022 Sep 29;12:100213. doi: 10.1016/j.jvacx.2022.100213 (PMC9536059; doi:10.1016/j.jvacx.2022.100213)
Supplement: Supplementary Data 2 [file mmc2.xlsx]

## Sheet: Sheet1
Table 1: Thematic synthesis of original literature related to trust, vaccine hesitancy and COVID-19 vaccine (n=68)
Author and year	Country	Number of participants	Methods	Trust measurement	Date of data collection	Trust on vaccine (safety and quality)	Institutional trust	Interpersonal trust/personal attributes	Interpretation
Agley 2021	USA	660 US based Amazon Mechanical Turk users	Quantitative, online survey	Likert scale to measure trust	2020-05-01	NR	NR	Study categorised various personalities and found that those who believe misinformation about COVID-19 may not be mutually exclusive from believing a scientifically accepted explanation, and that most individuals who believe misinformation believe multiple different narratives. Political orientation was not significantly associated with belonging to any particular COVID-19 belief sub-group (spect…	This study explored around person’s belief around the scientific versus non-scientific narratives. There are no findings and discussions around themes: trust on vaccine, and institutional trust. It’s all about how the profile/personality of an individual affects believability in science.
Akarsu 2020	Turkey	759 web based Turkish participants	Quantitative, online survey	e-survey using likert scale (willingness to accept vaccine)	June and July 2020	People who feared adverse effects of vaccine and who perceived vaccine to be unreliable as it will be a new vaccine were important reasons for indecision and rejection about COVID-19 vaccine. The most important reason for willingness to be vaccinated is to be thinking that vaccination will be important not only for him/herself or his/her children but also for protecting the health of people aroun…	NR	Increase in education level was associated with thoughts about getting vaccinated for their children. Having a previous experience of receiving other vaccines such as for seasonal flu also encouraged the willingness for vaccination against COVID-19. Health anxiety occurs when perceived bodily sensations or changes, are interpreted as symptoms of being ill and play a vital role in the perception o…	There are other factors as well that could affect the uptake of vaccine that includes having vaccine for free-this seem to encourage the uptake. This of course can be counterproductive, sometimes people could suspect and question why it is free.
Alley 2021	Australia	2343 Australian adults	Quantitative	Likert scale to measure willingness to accept vaccine	April and August 2020		NR	Willingness to vaccinate was lower in people with a certificate or diploma compared to those with a Bachelor degree. Willingness was lower in infrequent users of traditional media compared to frequent users of traditional media.	This was a survey exploring contributing factors to willingness to vaccinate against COVID-19.
Al-Mohaithef 2020	Saudi Arabia	992 adults	Web-based survey	Questionnaire on trust in health system and willingness to accept the vaccine	NR	NR	Study participants’ trust in the health system (aOR: 3.05; 95% CI: 1.13–4.92) was found to be significant predictors in explaining acceptancy of the COVID-19 vaccine.	Willingness to accept the future COVID-19 vaccine was relatively high among older adults, those who were married and had higher education level. Perceived risk of acquiring infection (aOR: 2.13; 95% CI: 1.35–3.85) was found to be significant predictor of COVID-19 vaccine acceptancy.	This study explored factors affecting acceptance (willingness to accept) of a future COVID-19 vaccine. Interestingly, this study also surveyed the role of trust on health system related to vaccine acceptance.
Bell 2020	England	1252 parents and guradians. 19 survey participants were interviewed	Mixed methods	Mixed methods: likelihood of accepting vaccine using mixed methods	April and May 2020	One of the main concerns raised by participant was on safety and effectiveness of the vaccine, mostly prompted by the newness and rapid development of the vaccine.		Participants that self-reported as Black, Asian, Chinese, mixed or other ethnicity were almost 3 times more likely to reject a COVID-19 vaccine for themselves and their children than white British, white Irish, and White others. Survey participants from lower income households were also more likely to reject a COVID-19 vaccine. Self-protection from COVID-19 was reported as the main reason for vac…
Bogart 2021	USA	103 participants out of a parent study on ART adherence among Black Americans with HIV	Quantitative, survey through telephone	Likert scale: vaccine hesitancy	May-July 2020	Greater COVID-19 mistrust was related to greater vaccine and treatment hesitancy. Nearly all participants (97%) endorsed at least one general COVID-19 mistrust belief, and more than half endorsed at least one COVID-19 vaccine or treatment hesitancy belief.	Mistrust originates in systemic racism and is a rational coping response to centuries of oppression, starting with slavery, and includes historical and ongoing police brutality, high incarceration rates, poverty, and racial residential segregation of black people. Mistrust may be further increased by divisive political rhetoric.	Healthcare and social service providers were more trusted than other sources of information about the pandemic. Participants also were less likely to believe that health care providers would be dishonest and were more likely to trust information from these providers than elected officials.	This study explored COVID-19 related mistrust and vaccine hesitancy among Black American HIV positive patients.
Bokemper 2021	USA	5014 US adults	Quantitative survey	Likert scale on likelihood to accept vaccine	October-December 2020		Refers to a previous evidence that public health organisation such as centre for disease control and World Health Organization increased COVID-19 vaccination intentions among American adults relative to endorsement by President Trump (Kreps 2020).	An endorsement by Dr. Fauci increased uptake and confidence in safety even if a vaccine received pre-election approval. Endorsements of the vaccine by political leaders have a polarised response, increasing confidence among co-partisans while being ignored or undermining confidence among respondents affiliated with the other party.	Public opinion toward the efficacy and safety of the COVID-19 vaccine is responsive to perceptions of political motivation and endorsements, thus it alludes to the fact that public health messages need to be convincing to these partisan audiences. In addition, neutral public figures could be the best person to communicate the public health message.
Caserotti 2021	Italy	2267 adults in Italy	Quantitative survey	Likert scale: intention to get vaccinated against flu and SARS-CoV-2 (if a vaccine was available)	February-June 2020	NR	NR	More than the understanding the need of vaccine and its quality and health benefits, perception of risk was found to be one of the critical motivations for tendency to take vaccine and vaccine acceptance. The perception of risk also moved in tandem with the phases of COVID-19 outbreak. During the lockdown, more people were willing to get vaccinated for COVID-19. Regardless of their beliefs about …	This study shows the dynamics of vaccine acceptance tendency, how fluid it is and how it is guided by the risk perception.
Catalan 2020	Spain	NA	Qualitative discussion	Trust on media and information	2012-2017		In general, journalism (news and media) was found to source/cite their write-ups to the one that is easy, and approachable and in most instances’ government. This also illuminates the state structures of power. Also, journalists tend to select sources that are closer to their personal view, and avoid citing those sources that are not in line with their perspective.	NR	This study explored the role of journalism in reporting about the vaccines, how they synthesise news, who do they source and cite. Findings indicate that sources related to the government, professional associations and scientific companies are the most frequently used, confirming the central role of government institutions as journalistic sources.
Chen 2021	China	3195 Chinese adults	Quantitativey survey using online anonymous questionnaire	Likert scale: willingness to receive COVID-19 vaccine	May-June 2020	Lack of confidence (aOR = 0.22) was the most important factor affecting COVID-19 vaccination intention, followed by risks (aOR = 0.53) and complacency (aOR = 0.58). Confidence means the trust in vaccines, the entire health care system, and immunization decisionmakers. Risks refer to the safety and side effects of a vaccine, which are essential factors to be considered.	Participants had more confidence in domestic COVID-19 vaccines, and the people who trusted domestic vaccines showed a greater willingness to accept a COVID-19 vaccine, implying that the quality of domestic vaccines was increasingly recognised. China (90%) ranked number 1 in securing highest institutional trust from their citizens compared to world average (49%). According to this study, if the go…	Willingness to accept the vaccine was high among the respondents and was linked to the fact that the COVID-19 outbreak had a serious impact on the public’s daily life, including the inability to resume work and school, strict travel restrictions and huge economic loses. Lack of confidence (aOR = 0.22) was the most important factor affecting COVID-19 vaccination intention, followed by risks (aOR =…
Detoc 2020	France	3250 individuals	Quantitative online survey	Likert scale: intention to get vaccinated	March-April 2020	NR	NR	Some of the individual characteristics associated with higher vaccine acceptance was older age, male gender, fear about COVID-19, being a healthcare worker and individual perceived risk. Older age probably due to a greater perceived risk of getting infected and developing a severe disease in older people. Lower expectation of infection risk is associated with a lower willingness to get vaccinated.
Dror 2020	Israel	1941 healthcare workers and general population	Quantitative survey	Intention to vaccinate	2020-03-01	NR	NR	Healthcare workers not involved in providing care to COVID-19 patients appeared to trust COVID-19 vaccine less than the general population. Nurses were more vaccine hesitant than the physicians. Unemployment and job insecurity are positive predictors for acceptance of COVID-19 vaccination.
Earnshaw 2020	USA	845 adults	Quantitative online survey	Likert scale: intention to get vaccinated	2020-04-01	NR	NR	One-third of the participants believed one or more conspiracies about COVID-19. Participants who believed conspiracies reported that their intentions to vaccinate were 3.9 times lower and indicated less support for COVID-19 public health policies than participants who disbelieved conspiracies. Doctors were the most trusted source of information about COVID-19 conspiracy theories. Participants of …	Doctors may play a role in addressing COVID-19 conspiracy theories before people are exposed to them to promote COVID-19 prevention efforts.
Eichengreen 2021	Global	75000 respondents	Quantitative survey	Generalized trust towards vaccines, trust in health care workers, and government	2018	NR	NR	The state of science index 2018 survey suggests that scientists are distrusted because they are seen as members of the elite. Public may feel that scientists are unduly influenced by government and corporate agendas, or because they feel that scientists’ conclusions are based on personal beliefs and data. Past exposure to epidemic has no impact on views of science as an endeavour but that it sign…	Addressing concerns about corporate agendas, personal bias and disagreement in scientific communication is critical, tailoring information or even counteractive messages may be helpful.
Freeman 2021	UK	5114 adults	Quantitative survey	Oxford COVID-19 vaccine hesitancy scale	September-October 2020	Although not a major focus in this study, the major implication of this study is that there is a need to be transparent in public health messaging about safety and efficacy of the vaccine to the public.	Negative perceptions of doctors (They do not really care about me), vaccine developers (they just want to make money) and healthcare experiences (The NHS treats my community badly) feed into the distrust. In sum, factors that erode trust in healthcare and society are likely to be pernicious for vaccine up-take but positive experiences of institutions, those that rebuild trust, are likely to maint…	Negative perceptions of doctors (They do not really care about me), vaccine developers (they just want to make money) and healthcare experiences (The NHS treats my community badly) feed into the distrust. OTHER FACTOR: There also appears to be a contribution of anger: a need for chaos (‘I think society should be burned to the ground’), anger directed at societal structures, contributed to the hig…	Public health communication may need to be carefully attuned to the different kinds of collective identities and benefits in order to resonate with pro-social motives. There is an urgent need to counter misinformation, ideally by prebunking or inoculation.
Gagneux 2021	France	2047 health care workers	Quantitative survey	Questionnaire based responses on intention to get vaccinated and vaccine hesitancy	March-July 2020	Characteristics of first generation COVID-19 vaccines may prove to have limited effectiveness, which could contribute to an erosion of trust in vaccines in COVID-19. Suspicion about safety, efficacy and effectiveness about COVID-19 vaccine was described as the main barrier to COVID-19 vaccine acceptance among HCWs (in contrast to the main barrier to flu vaccine to be doubts about necessity).		Being vaccinated against seasonal flu was significantly associated with COVID-19 vaccine acceptance. Self-perceived risk of infection with SARS-CoV-2 was significantly associated with COVID-19 vaccine acceptance. The perceived susceptibility to the disease also contributed vaccine acceptance. Healthcare workers involved in the care of COVID-19 vaccine than HCWs not caring for COVID-19 patients.
Grech 2020	Malta	852 adults	Quantitative survey	Questionnaire on likelihood to take the vaccine	2020-09-01			Those who showed likelihood to take COVID-19 vaccine had likelihood to take influenza vaccine as well. Concerns related to COVID-19 vaccination were insufficient knowledge about such a vaccine and potential long-term side effects.
Gruner 2020	Germany	2077 adults from health care and non-health care sector	Quantitative survey	Questionnaire on willingness to be vaccinated	May-August 2020	NR	Willingness to be vaccinated against COVID-19 is affected by media and activities of the government and plays a central role in the decision. A high level in the willingness to be vaccinated presupposes trust in media and state institutions.	NR	It is important to communicate information in an accessible, transparent and comprehensible manner and in necessary combat false new stories.
Kose 2020	Turkey	1138 healthcare personnel	Quantitative online survey	Questionnaire on vaccine hestancy	2020-09-01	Two main reasons for vaccine hesitancy among the participants of the study were not trusting the vaccine, and worrying about its side effects. It confirms to healthcare workers’ concerns about new vaccines. In France, Croatia, Greece, Romania. Concerns were safety of the vaccine, lack of confidence in the vaccines, and/or pharmaceutical companies and health authorities.	In France, Croatia, Greece, Romania. Concerns were safety of the vaccine, lack of confidence in the vaccines, and/or pharmaceutical companies and health authorities. Healthcare professionals have also found distrust of pharmaceutical companies because of the lack of information on the financial interests of the pharmaceutical companies and the side effects of vaccine.	Some physicians in Europe who practice homeopathy and who are totally against vaccination have already reported that they are also against the COVID-19 vaccine. Those who had flu vaccine were also likely to accept COVID-19 vaccine.
Kreps 2020	USA	1971 adults	Quantitative online survey	Questionnaire on likelihood to take the vaccine	2020-07-01	Probability to choose a vaccine was associated with higher efficacy of the vaccine. Longer protection duration was associated with probability to choose a vaccine. A decrease in the incidence of major adverse effects was associated with probability to choose a vaccine.	An FDA emergency authorisation (in contrast to full FDA approval) was associated with lower probability to choose a vaccine. Origin of vaccine from a non-US country was associated with a lower probability of choosing a vaccine.	Endorsement from the US-CDC and the WHO compared to President Trump was associated with higher probabilities of choosing a vaccine.	A quantitative survey that explored US-based adult population on factors affecting the probability to choose vaccine.
Latkin 2021	USA	522 individuals through mTurks	Mixed methods (quantitative and qualitative)	Questionnaire based responses on trust towards vaccine followed by qualitative questions on reasons behind the particular responses.	March-November 2020	The over politicisation (COVID-19 and the public health response was criticised) diminished the trust in the public health infrastructure, including vaccine development, testing, and approval process as have conspiracy theories and misinformation on social media. Findings from our qualitative analyses suggest that the speed of COVID-19 vaccine development was of great concern, with faster develop…	The over politicisation (COVID-19 and the public health response was criticised) diminished the trust in the public health infrastructure, including vaccine development, testing, and approval process as have conspiracy theories and misinformation on social media. Individuals who reported greater trust in COVID-19 information from the CDC, state health departments, mainstream news, and a universit…	To address low rates of trust in the COVID-19 vaccine, vaccination promotion efforts should both involve and be informed by health professionals, including physicians, nurses, pharmacists, community health workers, and mental health therapists, who have ongoing relationships with patients and likely have increased capacity to build trust. From our quantitative analyses, we also observed a racial/…	The speed of vaccine approval, insufficient communication about vaccine development, testing, and approval processes, and the polarisation of public health and medical regulatory bodies may have facilitated distrust of a COVID-19 vaccine.
Leng 2021	China	1883 adults	Quantitative survey	Questionnaire assessing trust towards vaccine, and its qualities (e.g. safety, effectiveness)	NR	Probability of vaccination increased when the vaccine was more effective, risks of serious side effects were small, vaccinations were free and voluntary, had few doses, had longer protection duration and if higher proportion of acquaintances vaccinated.	NR	Individuals who were older, had a lower education level, lower income, higher trust in the vaccine and higher perceived risk of infection, displayed a higher probability to vaccinate. Probability of vaccination increased when the vaccine was more effective, risks of serious side effects were small, vaccinations were free and voluntary, had few doses, had longer protection duration and if higher p…	This finding suggests that older, poorer and less educated individuals may overestimate the benefits from vaccinations; younger, higher educated and high-income respondents may underestimate the safety of the vaccine.
Lin 2021	Global	100 surveys capturing COVID-19 vaccine receptivity	Quantitative survey	Questionnaire based assessment of vaccine acceptance, hesitancy and refusal	2020-10-01	Newness of the vaccine (specifically the new COVID-19 vaccine); fear of side effects, safety, effectiveness, belief that vaccines are unnecessary, inadequate information, unknown/short duration of immunity, general anti-vaccine stand were associated with lower acceptance. Cost and willingness to pay for vaccine also affected the receptivity. National coronavirus infection and mortality rates, per…	Country of vaccine origin. For e.g. in US, US-made vaccines were more trusted than China made or foreign made. In contrast, Chinese made no preference to domestic versus foreign vaccines. Expedited vaccine development also caused apprehension and distrust, particularly the emergency use authorisation process.	A top facilitator of confidence was doctors’ recommendations which motivated 80% of Chinese, 62% of Americans. Opinions of families and friends also played a role. Healthcare professional’s attitude affected the acceptance of the vaccine. Mainstream news media could counter misinformation and doctors’ communications were suggested for accurate messaging and boosting vaccine trust. Employers’ sugg…	As a systematic literature review of hesitancy, the article provides holistic factors affecting the vaccine hesitancy/refusal and uptake. Individual level factors affected the vaccine hesitancy. For example, those with college degrees were more likely to get vaccinated. Individuals with lower income, uninsured, living in rural areas, or larger households, were less likely to get vaccinated. Age g…
LinB 2020	China	3541 participants	Quantiatiave online survey	Questionnaire for various constructs related to perceptions of COVID-19 vaccine, intention to receive a COVID-19 vaccine and vaccine confidence and preference.	2020-05-01	Not being concerned about the efficacy of new COVID-19 vaccines were associated with the definite intention to take the COVID-19 vaccine. Providing comprehensive information about the vaccine safety and efficacy was a facilitator to vaccine acceptancy.	CHINA: Majority expressed confidence in domestically-made COVID-19 vaccine. Near two-thirds reported a preference for a domestically-made over foreign-made COVID-19 vaccine	The perception that vaccination decreases the chances of getting COVID-19 (perceived benefit). Knowing the vaccine has been taken by many in the public may serve as a cue to action for vaccination intent.	Concerns about efficacy and vaccine adverse events, emphasis. Although the search for the COVID-19 vaccine needs to be accelerated, the new vaccine should not bypass established safety and efficacy standards before it is made available to the general public.
Lucia 2020	USA	168 medical students	Quantitative survey	Questionnaire based willingness to accept vaccine	NR	Concerns around vaccine side effects and lack of trust in the information received from public health experts were contributing factors to vaccine hesitancy. The other concerns were politicisation of the vaccine, need for transparency and concerns about the speed of the vaccine development that could affect vaccine safety		Physicians play a critical role in influencing vaccination decisions. Their recommendations are one of the strongest correlates of vaccine acceptability.
Nzaji 2020	DR Congo	613 health care workers	Quantitative survey	Questionnaire on willingness to be vaccinated	March-April 2020	NR	NR	Infodemic related to poor vaccine quality and the false information conveyed by mass media which has included rumours on the extermination of the black race through vaccination, healthcare workers may have developed vaccine hesitancy, which can influence their decisions to get vaccinated and to promote the vaccine to their patients. Older HCWs accepted to get vaccinated. This may be due to the no…
Olagoke 2021	USA	501 participants	Quantitative online survey	Questionnaire assessing intention to get vaccinated	2020-03-01	NR	NR	During stressful life events, adversities and uncertainties, religion offers a source of relief as a means for coping with uncertainty but at the cost of undermining of scientific evidence. For example, people may believe it to be safe to gather for religious ceremonies because god will protect them.	Religious leaders should consider educating their members on the need to take responsibility for their health. One way of doing this is to find scriptural content that emphasise that individuals have a role to play regarding their lives and health outcomes. There is a need for multi-stakeholder collaboration that will cut across religious groups, community organisations, healthcare practitioners,…
Palamenghi 2020	Italy	1972 (968 in phase I and 1004 in phase II) Italian adults in two phases of vaccine roll out	Quantitative survey	Likelihood to accept the vaccine	NR	Willingness to get COVID-19 vaccine is correlated to trust in research and in vaccines.	Rather than fighting misinformation alone, it is necessary to build/earn trust by institutions with the public.	NR	Public trust in scientific research should be considered as a multi-level phenomenon that is undoubtably affected by citizens’ attitudes towards public health authorities and implementation forces.
Pogue 2020	USA	316 participants	Quantitative survey	Quantitative assessment of intention to get COVID-19 vaccine	NR	Respondents raised concerns around side effects, efficacy and length of testing (how fast the vaccine is developed). Longer testing (thoroughness of testing and transparency), increased efficacy and development in the United States were significantly associated with increased vaccine acceptance.	Longer testing (thoroughness of testing and transparency), increased efficacy and development in the US were significantly associated with increased vaccine acceptance.	Vaccine history or prior vaccine usage and attitudes predicted attitudes towards COVID-19 vaccination.
Popa 2020	Romania	1647 participants	Quantitative survey	Intention to get vaccinated	2017 and 2019	Lack of clear, constructive information and fear of side effects were major barriers to vaccination.		Most of the respondents trust their family physician for getting their information about vaccines and vaccination. Price of the vaccine was not a major barrier. Alternative to vaccines, some preferred ‘natural’ methods such as isolation, mask-wearing and rigorous hygiene as alternatives.
Prati 2020	Italy	624 participants	Quantitative survey	Likert questionnaire assessement of intention to get vaccinated, worry and institutional trust	2020-04-01	NR	Effective communication from authorities will be essential to ensure trust in institutions and, ultimately, facilitate the widespread deployment of the vaccine. Trusted institutions are those who are perceived as knowledgeable and expert, concerned and caring, and open and honest. The issue of trust in institutions is connected to the spread of conspiracy theories. Indeed, exposure to government …	Higher levels of worry predicted intention to receive the vaccine. Effective communication from authorities will be essential to ensure trust in institutions and, ultimately, facilitate the widespread deployment of the vaccine. The beliefs (including conspiracy beliefs) of lay people should not be regarded as an ignorant or irrational response, but as a starting point for a responsible and respec…
Qiao 2020	USA	1062 college students	Quantitative online survey	Questionnaire: likert scale on likelihood to get a COVID-19 vaccine	2020-09-01			Trust in health authorities and scientists rather than social media was related to higher level vaccine acceptance. Pharmaceutical companies as source of information was negatively associated with vaccine acceptance.
QiaoB 2020	USA	1062 college students	Quantitative online survey	Questionnaire: likert scale on likelihood to get a COVID-19 vaccine	September-October 2020	The reports of side-effects of some ongoing tested vaccine may further impede people’s confidence in vaccine.		Perceived severity and fear of COVID-19 were positively associated with vaccine acceptance, while higher level of risk exposures (work/study place exposure) and negative attitude towards general vaccination were associated with low vaccine acceptance.
Reiter 2020	USA	2006 adults	Quantitative online survey	Questionnaire: willingness to get a COVID-19 vaccine	2020-05-01	Participants were also more likely to be willing to get vaccinated if they reported higher levels of perceived likelihood getting a COVID-19 infection in the future (RR = 1.05, 95% CI: 1.01–1.09), perceived severity of COVID-19 infection (RR = 1.08, 95% CI: 1.04–1.11), or perceived effectiveness of a COVID-19 vaccine (RR = 1.46, 95% CI: 1.40–1.52). Participants were less likely to be willing to g…	One of the strongest correlates of vaccine acceptability was whether participants thought their healthcare provider would recommend they get vaccinated against COVID-19.	Participants were more likely to be willing to get vaccinated if they thought their healthcare provider would recommend vaccination (RR = 1.73, 95% CI: 1.49–2.02) or if they were moderate (RR = 1.09, 95% CI: 1.02–1.16) or liberal (RR = 1.14, 95% CI: 1.07–1.22) in their political leaning. Participants were also more likely to be willing to get vaccinated if they reported higher levels of perceived…
Ruiz 2021	USA	804 adults	Quantitative online survey	Questionnaire: likelihood to get a COVID vaccine	2020-06-01	Those respondents with a disinclination to be vaccinated against COVID-19 when vaccines come to market cited vaccine safety and effectiveness as their primary reasons.		Significant predictors of vaccination intent were general vaccine knowledge (b = 0.311, p < .001), rejection of vaccine conspiracies (b = _0.117, p = .003), perceived severity of COVID-19 (b = 0.273, p < .001), influenza vaccine uptake (b = 0.178, p < .001), having _ 5 pre-existing conditions (b = 0.098, p = .003), being male (b = 0.119, p < .001), household income of _ $120,000 (b = 0.110, p = .…	This study provides a snapshot of socio-demographic factors affecting vaccine acceptance.
Verger 2021	France, Canada and Belgium	2678 health care workers	Quantitative survey	Questionnaire: willingness to get COVID-19 vaccine for themselves and recommend for others	October-November 2020	The perception that vaccines developed in an emergency cannot be guaranteed safe, appeared to play an important role on acceptance of COVID-19 vaccines. The monitoring of side effects of authorised vaccines and regular and reactive feedback to healthcare professionals are essential to ensure trust in both COVID-19 vaccines and health authorities.	Distrust in the ministry of health to ensure vaccine safety also seemed to play a role in lower COVID-19 vaccines’ acceptance. Trust in the institutions through which information about vaccines is delivered is an essential driver of vaccine acceptance not only for the general population but also for HCWs, as long as social context shapes how information is interpreted and used. Building trust wil…	NR
Wang 2021	HongKong	2047 participants	Quantitative survey	Questionnaire: willingness to accept a potential COVID-19 vaccine	February and September 2020	Decreasing (between various waves within the pandemic) willingness to accept the COVID-19 vaccine may be associated with increasing concerns about vaccine safety and growing compliance of personal protection behaviours. The rush of vaccine development with higher risks of safety issues may jeopardize the public’s trust and lower uptake rates. Almost 50% of these people wanted to delay the vaccina…	Considering all this, information dissemination efforts on safety of the vaccination, which are as important as efficacy and effectiveness of the vaccine, should be enhance by health authorities and organizations, particularly through online social media where the issue of misinformation is severe	Considering all this, information dissemination efforts on safety of the vaccination, which are as important as efficacy and effectiveness of the vaccine, should be enhance by health authorities and organizations, particularly through online social media where the issue of misinformation is severe
WangB 2020	HongKong	806 nurses	Quantitative online survey	Questionnaire: intention to accept a potential COVID-19 vaccine	February and March 2020	Reasons for refusal and hesitation for COVID-19 vaccination included ‘‘suspicion on efficacy, effectiveness and safety”, ‘‘believing it unnecessary”, and ‘‘no time to take it”. The reasons of influenza vaccination refusal, were ‘‘vaccine will not work”, ‘‘not safe”, ‘‘not likely to catch flu” or ‘‘no spare time”		40.0% participants intended to accept COVID-19 vaccination, and those in private sector (OR: 1.67, 95%CI: 1.11–2.51), with chronic conditions (OR: 1.83, 95%CI: 1.22–2.77), encountering with suspected or confirmed COVID-19 patients (OR: 1.63, 95%CI: 1.14–2.33), accepted influenza vaccination in 2019 (OR: 2.03, 95%CI: 1.47–2.81) had higher intentions to accept it.	The association between previous influenza acceptance and intentions to accept COVID-19 vaccination indicated that promotion of influenza vaccination could be beneficial in improving uptake of COVID-19 or other pandemic vaccination and could be incorporated as part of preparedness plan for health care workers.
Wilson 2020	Global	NA	Wellcome Global Monitor survey data		2018	NR	NR	Foreign disinformation campaigns are robustly associated with declines in mean vaccination rates. The use of social media to organise offline action is highly associated with an increase in public belief in vaccines being unsafe.	Combating disinformation and misinformation regarding vaccines online is critical to reversing the growth in vaccine hesitancy around the world.
Yoda 2021	Japan	1100 participants	Quantitative survey	Questionnaire: willingness to get a COVID-19 vaccine	2020-09-01	The over-announcement of adverse side effects may lead to an extremely low vaccination rate. Most vaccines have side effects, and because COVID-19 vaccines are quite new, the additional side effects other than the ones identified from the clinical trials are unknown. This fear is understandable and prevalent. It is, therefore, extremely important to ensure transparency in the information provided…	NR	NR	The WHO SAGE working group classifies the reasons and factors for vaccine hesitancy and refusal as follows: 1. Contextual (due to historical, socio-cultural, environmental, institutional, economic or political factors) 2. Individual and group (personal beliefs and attitudes about prevention or previous experiences with vaccinations and 3. Vaccine/vaccination-specific concerns about a new vaccine …
Zhao 2020	USA	4863 adults	Quantitative survey	Questionnaire: trust towards the information and its source	March-April 2020			People’s media preference is associated with their behaviours during the pandemic. Those who trust Fox news more than CNN exhibited a significantly lower number of preventive behaviours and higher number of risky behaviours related to COVID-19. There were three main findings, (1) that people who trust right-leaning media more than left-leaning media engaged in significantly fewer preventive and m…
Abedin 2021	Bangladesh	3646 adults	Quantitative survey	Questionnaire: willingness to get a COVID-19 vaccine	December 2020 to Jaunary 2021	Of the 3646 respondents (2212 men [60.7%]; mean [sd] age, 37.4 [13.9] years), 74.6% reported their willingness to vaccinate against COVID-19 when a safe and effective vaccine is available without a fee, while 8.5% were reluctant to vaccinate. Research from a highly infected country like Italy found that patients with chronic diseases were highly concerned about the vaccine’s side effects. They we…	Among the respondents, 16.8% reported adequate adherence to health safety regulations, and 35.5% reported high confidence in the country’s healthcare system. Also, the prevalence of vaccine hesitancy was high in the elderly population, low-educated group, day-laborers, people with chronic diseases, and people with low confidence in the country’s healthcare system.	With a minimum fee, 46.5% of the respondents showed intent to vaccinate. The COVID-19 vaccine refusal was significantly high in elderly, rural, semi-urban, and slum communities, farmers, day laborers, homemakers, low-educated group. Also, the prevalence of vaccine hesitancy was high in the elderly population, low-educated group, day-laborers, people with chronic diseases, and people with low conf…	For divorced, separated and widowed, they tend to undermine the risk compared to married ones or those who are in relationship; and also the decision-making process involves more than a single person.
Al-Metwali 2021	Iraq	1680 health care workers and general population	Mixed methods	Mixed methods: likelihood of accepting vaccine using mixed methods	2020-12-01			The HCWs perceived significantly higher susceptibility and severity of the COVID-19 infection compared to the general population. The HCWs were significantly more likely than the general population to receive COVID-19 vaccine. Concerns with proper storage was the biggest barrier to vaccine receipt. The regression analysis indicated eight factors that were significantly associated with the willing…
AlAwadhi 2021	Kuwait	7241 adults	Quantitative online survey	Questionnaire: likelihood to get a COVID vaccine	May-August 2020	NR	NR	Some factors associated with increased odds of agreeing to take the COVID-19 vaccine, among citizens and non-citizens, included increased frequency of informing oneself about the virus (OR, 1.34–1.83; 95% confidence interval 1.16–2.55), having high versus low confidence in doctors (OR, 1.79–2.11; CI 1.17–3.80), increased agreement with containment policies (OR, 1.11– 1.27; CI 1.05–1.41), expressi…
Alfageeh 2021	Saudi Arabia	2137 participants	Quantitative online survey	Questionnaire: intention to receive a COVID-19 vaccine	2020-12-01			Participants had stronger intentions to receive a vaccination if they resided in the southern region (OR: 1.95; 95% CI: 1.21–3.14), received the seasonal influenza vaccination in the past (OR: 1.52; 95% CI: 1.17–1.97), believed in mandatory COVID-19 vaccination (OR: 45.07; 95% CI: 31.91–63.65), or reported high levels of concern about contracting COVID-19 (OR: 1.91; 95% CI: 1.29–2.81). Participan…
Allington 2021	UK	4343 participants	Quantitative online survey	Questionnaire: likelihood to get a COVID vaccine	November-December 2020		Coronavirus vaccine hesitancy is associated with low trust in scientists and medics, as well as (to a much lesser extent) low trust in government.	Coronavirus vaccine hesitancy is associated with youth, female gender, low income, low education, high informational reliance on social media, low informational reliance on print and broadcast media, membership of other than white ethnic groups, low perceived risk from COVID-19 Coronavirus conspiracy suspicions and general vaccine attitudes appear uniquely predictive, jointly explaining 35% of va…
Attwell 2021	Australia	1313 participants	Quantitative online survey	Questionnaire: intention to get vaccinated	2020-11-01	NR	NR	Respondents were more likely to be in the ‘maybe’ than the ‘yes’ group when they perceived COVID-19 to be less severe, had less trust in science, were less willing to vaccinate for influenza, and were female. They were more likely to be in the ‘maybe’ than ‘no’ group when they perceived COVID-19 as severe, and less likely to be a hoax, had more trust in science, and greater willingness to vaccina…
Cerda 2021	Chile	370 participants	Quantitative online survey	Questionnaire: willingness to be vaccinated	August-September 2020	The main variables that explained the probability of rejection or indecision were associated with the severity of COVID-19, such as, the side effects and effectiveness of the vaccine; perceived benefits, including immunity, decreased fear of contagion, and the protection of oneself and the environment; action signals, such as, responses from ones’ family and the government, available information,…	The main variables that explained the probability of rejection or indecision were associated with ….. the government, available information, and specialists’ recommendations; and susceptibility, including the contagion rate per 1,000 inhabitants and relatives with COVID-19, among others. Our analysis of hypothetical vaccine scenarios revealed that individuals preferred less risky vaccines in term…	The main variables that explained the probability of rejection or indecision were associated with the severity of COVID-19, such as, the side effects and effectiveness of the vaccine; perceived benefits, including immunity, decreased fear of contagion, and the protection of oneself and the environment; action signals, such as, responses from ones’ family and the government, available information,…	This study highlights an implication necessary to boost the vaccine acceptance: Considering the importance of social media and trust in the government, communication from the government is considered key to promote vaccination as a measure to prevent contagion. Further, it highlights the need for health authorities to use scientific data to counteract the erroneous information disseminated on soc…
Dinga 2021	Cameroon	2512 participants	Mixed methods	WHO SAGE vaccine hesitancy	May-August 2020		Another item of the Matrix of Determinant of VH (vaccine hesitancy) that came up strongly in this study is “Reliability and/or source of vaccine”. This shows the level of confidence and trust issues Cameroonians will have with a COVID-19 vaccine. Comments from participants show that they are really concerned about who is producing the vaccine and what will be the true intention of administering t…
Doherty 2021	USA	948 participants	Quantitative survey	Questionnaire: intention to get vaccinated	August-December 2020	Factors associated with hesitancy in multivariable logistic regression included being female (OR=1.90 95%CI[1.36, 2.64]), being Black (OR=1.68 [1.106 2.45]), calendar month (OR=0.76 [0.63, 0.92]), safety concerns (OR=4.28 [3.06, 5.97]), and government distrust (OR=3.57 [2.26, 5.63]).	Factors associated with hesitancy in multivariable logistic regression included being female (OR=1.90 95%CI[1.36, 2.64]), being Black (OR=1.68 [1.106 2.45]), calendar month (OR=0.76 [0.63, 0.92]), safety concerns (OR=4.28 [3.06, 5.97]), and government distrust (OR=3.57 [2.26, 5.63]). The pandemic has intensified historically valid distrust of the government, medical establishment, and probably ac…	Factors associated with hesitancy in multivariable logistic regression included being female (OR=1.90 95%CI[1.36, 2.64]), being Black (OR=1.68 [1.106 2.45]), calendar month (OR=0.76 [0.63, 0.92]), safety concerns (OR=4.28 [3.06, 5.97]), and government distrust (OR=3.57 [2.26, 5.63]). Fortunately, Dr. Anthony Fauci has become a household name and research suggests that his endorsement of wearing m…
Dorman 2021	USA	26324 participants	Quantitative survey	Questionnaire: willingness to be vaccinated	October-November 2020	Willingness to be vaccinated was related most strongly to concerns about the safety of the vaccine across all demographic and occupational groups, and to a lesser extent, with protecting others by being vaccinated and to the question of whether COVID-19 is a serious disease.		Being Hispanic, non-Hispanic Black, younger, female, first responders or blue-collar workers was associated with less willingness to be vaccinated.
Edwards 2021	Australia	3000 participants	Quantitative online survey	Questionnaire: likelihood to get a COVID vaccine	2020-08-01	For many with low levels of hesitancy, providing information about the safety and efficacy of the COVID-19 vaccine will be critical	Our analyses suggest that those with resistance or hesitancy are likely to lack trust in those providing health services (e.g. state governments or health systems) and therefore the misinformation about the COVID-19 vaccine that will occur may be even more effective for these groups.	Females, those living in disadvantaged areas, those who reported that risks of COVID-19 was overstated, those who had more populist views and higher levels of religiosity were more likely to be hesitant or resistant while those who had higher levels of household income, those who had higher levels of social distancing, who downloaded the COVID-Safe App, who had more confidence in their state or t…
Gan 2021	China	1009 participants	Quantitative online survey	Questionnaire: likelihood to get a COVID vaccine	October-November 2020	Logistic regression analysis results showed that trust in the effectiveness of the vaccine (OR = 6.419, 95%CI: 3.717–11.086), affected their willingness to be vaccinated. Participants do not trust the new vaccine, so some participants will take a wait-and-see attitude. Negative news reports about vaccines may also affect participants’ willingness to be vaccinated.		Logistic regression analysis results showed that the age of 30–49 (OR = 2.042, 95%CI: 1.098–3.799), universities and colleges education (OR = 1.873, 95% CI = 1.016–3.451), master degree or above education (OR = 1.885, 95%CI = 1.367–2.599), previous influenza vaccination history (OR = 2.176, 95%CI: 1.474–3.211), trust in the effectiveness of the vaccine (OR = 6.419, 95%CI: 3.717–11.086), and close…
Gatwood 2021	UK	1000 participants	Quantitative online survey	Questionnaire: WHO SAGE vaccine hesitancy scale	2020-06-01	More than half (54.1%) indicated at least some hesitancy toward vaccination against COVID-19, with 32.1% citing lack of evidence of vaccine effectiveness as the leading reason. COVID-19 vaccine hesitancy was more likely among those with more moderate (odds ratio [OR], 2.51; 95% confidence interval [CI], 1.749-3.607) or conservative (OR, 3.01; 95% CI, 2.048-4.421) political leanings, Black America…
Huynh 2021	Vietnam	410 health care workers	Quantitative survey	Questionnaire: willingness to get vaccinated	January-February 2021			Predictors of acceptance were determined that the group reporting as “vaccine acceptance” was more likely to be positive towards the perceived susceptibility and severity of COVID-19 (OR 2.45; 95% CI 1.48-4.06, P<0.05), perceived benefits of vaccination, and cues to action (OR 4.36; 95% CI 2.35- 8.09, and OR 5.49; 95% CI 2.84-10.61 respectively, all P<0.001), but less likely to have the perceived…
Kourlaba 2021	Greece	1004 participants	Quantitative online survey	Questionnaire: likelihood to get a COVID vaccine	April-May 2020			Respondents aged > 65 years old, those who either themselves or a member of their household belonged to a vulnerable group, those believing that the COVID-19 virus was not developed in laboratories by humans, those believing that coronavirus is far more contagious and lethal compared to the H1N1 virus, and those believing that next waves are coming were statistically significantly more likely to …
Liu 2021	China	983 participants	Quantitative online survey	Questionnaire: willingness to get a COVID-19 vaccine	2020-09-01	They believed that the vaccination of SARS-CoV-2 vaccine would not cause the infection of SARS-CoV-2 (87.1%) and the vaccine was safe and effective in preventing COVID-19 (81.0%).		A total of 983 questionnaires were included and 81.3% of the participants were willing to receive the SARS-CoV-2 vaccine. With a “bachelor degree or above” (OR = 0.56, p = 0.020) and believing that the vaccine would not cause SARS-CoV-2 infection (OR = 0.50, p = 0.003) were associated with an increased willingness. Aged :30 years (OR = 0.38, p = 0.001), and believing that the vaccine would not ca…
Machida 2021	Japan	2956 participants	Quantitative online survey	Questionnaire: likelihood to get a COVID vaccine	2021-01-01			Multiple logistic regression analysis showed that vaccine acceptance was lower among several socio-demographic groups, such as women, adults aged 20–49 years, and those with a low-income level. Several psychological factors, especially the perceived effectiveness of the COVID-19 vaccine, and willingness to protect others by getting oneself vaccinated, were associated with vaccine acceptance. Our …
Malesza 2021	Germany	1037 participants	Quantitative survey	Questionnaire: likelihood to get a COVID vaccine	2021-01-01	The likelihood, but not the expected severity, of side effects was significantly associated with both the vaccination intake and the intention to be vaccinated.	Furthermore, the perceived impact of the epidemic on everyday life, trust in the information on COVID-19 provided by the government, or trust in the government’s management of the epidemic were not associated with the intention to be vaccinated. Vaccinated or the vaccination intake.	We found that the intention to get vaccinated or intake of the COVID-19 vaccine were positively related to the perceptions of becoming infected, perceptions of the severity of the potential long-term effects, the vaccine’s efficacy, and the benefits of vaccination. Meanwhile, the intention to get the vaccine or vaccine intake were decreased by perceptions of the negative side effects and the gene…
Momplaisir 2021	USA	4 FGDs with 24 participants	Qualitative discussion	Qualitative: discussion about vaccine hesitancy	July-August 2020	Hesitancy against the COVID-19 vaccine was high due to mistrust in the medical establishment, concerns with the accelerated timeline for vaccine development, limited data on short- and long-term side effects, and the political environment promoting racial injustice. Some participants were willing to consider the vaccine once the safety profile is robust and reassuring. Receiving a recommendation …	Hesitancy against the COVID-19 vaccine was high due to mistrust in the medical establishment, concerns with the accelerated timeline for vaccine development, limited data on short- and long-term side effects, and the political environment promoting racial injustice. Some participants were willing to consider the vaccine once the safety profile is robust and reassuring. Receiving a recommendation …	Receiving a recommendation to take the vaccine from a trusted healthcare provider served as a facilitator. Health beliefs identified were similar to concerns around other vaccines and included the fear of getting the infection with vaccination and preferring to improve one’s baseline physical health through alternative therapies.
Papagiannis 2021	Greece	340 health professionals	Quantitative online survey	Questionnaire: likelihood to get a COVID vaccine	2020-12-01	A cross-sectional online survey was conducted over the period 15–22 December 2020 in 340 health professionals in Central Greece. We found a high level of acceptance for COVID-19 vaccine (78.5%) and a high vaccination coverage for the influenza vaccine (74%). Age > 45 years (OR = 2.01; 95% C.I. = 2.01-4.3), absence of fear over vaccine safety (OR = 4.09; 95% C.I. = 1.36–12.3), an information recei…	A cross-sectional online survey was conducted over the period 15–22 December 2020 in 340 health professionals in Central Greece. We found a high level of acceptance for COVID-19 vaccine (78.5%) and a high vaccination coverage for the influenza vaccine (74%). Age > 45 years (OR = 2.01; 95% C.I. = 2.01-4.3), absence of fear over vaccine safety (OR = 4.09; 95% C.I. = 1.36–12.3), an information recei…
Qattan 2021	Saudi Arabia	673 health care workers	Quantitative online survey	Questionnaire: likelihood to get a COVID vaccine	2020-12-01	Among the study participants, 50.52% were willing to have the COVID-19 vaccine, of which 49.71% intended to have the vaccine as soon as it becomes available in the country, while 50.29% would delay until the vaccine’s safety is confirmed. Concerning the acceptance of the COVID-19 and influenza vaccinations, this study found that concerns regarding the vaccine’s safety and efficacy and fear of adv…		Being a male healthcare worker, perceiving a high risk of infection, and believing that the COVID-19 vaccine should be compulsory for all citizens and residents in the country increased the probability of intention to vaccinate against COVID-19 and the probability of accepting the COVID-19 vaccination as soon as possible.
Rabi 2021	Palestine	639 nurses	Quantitative online survey	Questionnaire: likelihood to get a COVID vaccine	2021-01-01	Significant factors associated with vaccination intention were as follows: concern about long-term side effects (adjusted OR 2.0, 95% CI 1.4–2.9); fear of injection (adjusted OR 1.5, 95% CI 1.04–2.13); natural immunity preference (adjusted OR 5.8, 95% CI 4.5–8.3);		Significant factors associated with vaccination intention were as follows: age (adjusted OR 1.42, 95% CI: 1.02–1.99); lack of knowledge about the vaccine (adjusted OR 2.6, 95% CI 1.81–3.8); fear of injection (adjusted OR 1.5, 95% CI 1.04–2.13); natural immunity preference (adjusted OR 5.8, 95% CI 4.5–8.3); media misrepresentation (adjusted OR 1.7, 95% CI 1.2–2.4); and getting COVID-19 from the va…
Robertson 2021	UK	12035 participants	Quantitative online or telephone survey	Questionnaire: likelihood to get a COVID vaccine	April-December 2020	Overall, the main reasons given for vaccine hesitancy were fears around side effects and future adverse effects of a COVID-19 vaccine.	NR	Vaccine hesitancy was higher in women (21.0% vs 14.7%), younger age groups (26.5% in 16–24 year olds vs 4.5% in 75 + ) and those with lower education levels (18.6% no qualifications vs 13.2% degree qualified). Vaccine hesitancy was high in Black (71.8%) and Pakistani/ Bangladeshi (42.3%) ethnic groups. Odds ratios for vaccine hesitancy were 13.42 (95% CI:6.86, 26.24) in Black and 2.54 (95% CI:1.1…
Saied 2021	Egypt	2133 medical students	Quantitative online survey	Questionnaire: likelihood to get a COVID vaccine; accept or refuse	2021-01-01	The majority of the participant students (90.5%) perceived the importance of the COVID-19 vaccine, 46% had vaccination hesitancy, and an equal percentage (6%) either definitely accepted or refused the vaccine. Most of the students had concerns regarding the vaccine's adverse effects (96.8%) and ineffectiveness (93.2%). The most confirmed barriers of COVID-19 vaccination were deficient data regard…		Evidence suggests the importance of concentrating on building trust in COVID‐19 vaccines. This includes the use of trusted messengers to navigate the COVID‐19 information paradigm and confidence‐building in vaccines through transparency and expectation management. In this study, “Fear of being infected or infecting family with, especially parents” was highly reported among COVID‐19 vaccination mo…
Soares 2021	Portugal	185000 participants	Quantitative online survey	Questionnaire: intention to get vaccinated; level of confidence in COVID-19 vaccine in terms of safety and effectiveness	September 2020-January 2021	Several factors were associated with both refusal and delay: being younger, loss of income during the pandemic, no intention of taking the flu vaccine, low confidence in the COVID-19 vaccine and the health service response during the pandemic, worse perception of government measures, perception of the information provided as inconsistent and contradictory, and answering the questionnaire before t…	Several factors were associated with both refusal and delay: being younger, loss of income during the pandemic, no intention of taking the flu vaccine, low confidence in the COVID-19 vaccine and the health service response during the pandemic, worse perception of government measures, perception of the information provided as inconsistent and contradictory, and answering the questionnaire before t…	Several factors were associated with both refusal and delay: being younger, loss of income during the pandemic, no intention of taking the flu vaccine, low confidence in the COVID-19 vaccine and the health service response during the pandemic, worse perception of government measures, perception of the information provided as inconsistent and contradictory, and answering the questionnaire before t…
Vallée 2021	France	237 HIV positive participants	Quantitative online survey	Questionnaire: WHO SAGE vaccine hesitancy scale	2021-01-01	Conversely, participants presenting general vaccine refusal (p < 0.001), concerns about the serious side effects of COVID-19 vaccines (p < 0.001), and those already thinking having an immune status to COVID-19 (p = 0.008) were independently associated with COVID-19 vaccine hesitancy.		Sixty-eight (28.7%) participants among the 237 declared their hesitancy to be vaccinated against COVID-19. Participants who expressed concerns about their health (p < 0.001), the requirement of mandatory COVID-19 vaccination (p = 0.017), and their chronic disease status (p = 0.026) were independently associated with the acceptance of vaccination. Conversely, participants presenting general vaccin…
Wong 2021	HongKong	1200 participants	Quantitative telephone survey	Questionnaire: likelihood to get a COVID-19 vaccine	July-August 2020	Other key obstacles of acceptance included lack of confidence on newer vaccine platforms (43.4%) and manufacturers without track record (52.2%), which are of particular relevance to the current context.	Multivariable regression analyses revealed that perceived severity, perceived benefits of the vaccine, cues to action, self-reported health outcomes, and trust in healthcare system or vaccine manufacturers were positive correlates of acceptance; whilst perceived access barriers and harm were negative correlates. Remarkably, perceived susceptibility to infection carried no significant association,…	We conducted 1200 successful telephone interviews (response rate 55%). The overall vaccine acceptance rate after adjustment for population distribution was 37.2% (95% C.I. 34.5–39.9%). The projected acceptance rates exhibited a ‘‘J-shaped” pattern with age, with higher rates among young adults (18–24 years), then increased linearly with age. Multivariable regression analyses revealed that perceiv…	·
Definition of Trust:
“relationship that exists between individuals, as well as between individuals and a system, in which one party accepts a vulnerable position, assuming the best interests and competence of the other, in exchange for a reduction in decision complexity (Larson et al., 2018).” [https://doi.org/10.1080/21645515.2018.1459252]
The concept of trust in a vaccine may encompass perceptions
Yagqub et al. (2014) define vaccine hesitancy as the harbouring of doubts about the benefits of vaccines and the questioning of their safety and necessity. Larson et al. (2015) argue that vaccine hesitancy is a kind of decision-making process that relies on particular approaches to risk and trust/confidence in health authorities.
Goldenberg (2021) defines vaccine hesitancy as an attitude of ambivalence regarding vaccines, whether to take or not. Vaccine hesitancy is distinct from vaccine refusal, which is a behavior. Vaccine hesitancy appears in a spectrum from mild to severe uncertainty about whether vaccines are safe, effective, and necessary.

## Sheet: Sheet2
Table 1: Thematic synthesis of original literature related to trust, vaccine hesitancy and COVID-19 vaccine (n=68)
Author, country, and year	Trust on vaccine (safety and quality)	Institutional trust	Interpersonal trust/personal attributes	Interpretation
Agley 2021	NR	NR	· Study categorised various personalities and found that those who believe misinformation about COVID-19 may not be mutually exclusive from believing a scientifically accepted explanation, and that most individuals who believe misinformation believe multiple different narratives.	· This study explored around person’s belief around the scientific versus non-scientific narratives. There are no findings and discussions around themes: trust on vaccine, and institutional trust. It’s all about how the profile/personality of an individual affects believability in science.
			· Political orientation was not significantly associated with belonging to any particular COVID-19 belief sub-group (spectrum: believing misinformation to scientific information)
			· Trusting science and scientists appears to be associated with lower likelihood of expressing a belief pattern that endorses narratives that are definitively, or likely to be, misinformed.
Akarsu 2020	· People who feared adverse effects of vaccine and who perceived vaccine to be unreliable as it will be a new vaccine were important reasons for indecision and rejection about COVID-19 vaccine.	NR	· Increase in education level was associated with thoughts about getting vaccinated for their children.	· There are other factors as well that could affect the uptake of vaccine that includes having vaccine for free-this seem to encourage the uptake. This of course can be counterproductive, sometimes people could suspect and question why it is free.
	· The most important reason for willingness to be vaccinated is to be thinking that vaccination will be important not only for him/herself or his/her children but also for protecting the health of people around him/her or his/her children.		· Having a previous experience of receiving other vaccines such as for seasonal flu also encouraged the willingness for vaccination against COVID-19.
	· One implication, authors drew from it was that people were aware that vaccines provide not only individual but also social protection.		· Health anxiety occurs when perceived bodily sensations or changes, are interpreted as symptoms of being ill and play a vital role in the perception of risk and thus uptake of vaccine. Higher the level of anxiety, higher is the willingness to get the vaccine.
	· If the vaccine is new, the level of hesitancy will be high.		· Recommendations from peers and healthcare providers increase wiliness to vaccination.
Alley 2021		NR	· Willingness to vaccinate was lower in people with a certificate or diploma compared to those with a Bachelor degree.	· This was a survey exploring contributing factors to willingness to vaccinate against COVID-19.
			· Willingness was lower in infrequent users of traditional media compared to frequent users of traditional media.
Al-Mohaithef 2020	NR	· Study participants’ trust in the health system (aOR: 3.05; 95% CI: 1.13–4.92) was found to be significant predictors in explaining acceptancy of the COVID-19 vaccine.	· Willingness to accept the future COVID-19 vaccine was relatively high among older adults, those who were married and had higher education level.	· This study explored factors affecting acceptance (willingness to accept) of a future COVID-19 vaccine. Interestingly, this study also surveyed the role of trust on health system related to vaccine acceptance.
			· Perceived risk of acquiring infection (aOR: 2.13; 95% CI: 1.35–3.85) was found to be significant predictor of COVID-19 vaccine acceptancy.
Bell 2020	· One of the main concerns raised by participant was on safety and effectiveness of the vaccine, mostly prompted by the newness and rapid development of the vaccine.		· Participants that self-reported as Black, Asian, Chinese, mixed or other ethnicity were almost 3 times more likely to reject a COVID-19 vaccine for themselves and their children than white British, white Irish, and White others.
			· Survey participants from lower income households were also more likely to reject a COVID-19 vaccine.
			· Self-protection from COVID-19 was reported as the main reason for vaccine acceptance.
Bogart 2021	· Greater COVID-19 mistrust was related to greater vaccine and treatment hesitancy	· Mistrust originates in systemic racism and is a rational coping response to centuries of oppression, starting with slavery, and includes historical and ongoing police brutality, high incarceration rates, poverty, and racial residential segregation of black people. Mistrust may be further increased by divisive political rhetoric.	· Healthcare and social service providers were more trusted than other sources of information about the pandemic. Participants also were less likely to believe that health care providers would be dishonest and were more likely to trust information from these providers than elected officials.	· This study explored COVID-19 related mistrust and vaccine hesitancy among Black American HIV positive patients.
	· Nearly all participants (97%) endorsed at least one general COVID-19 mistrust belief, and more than half endorsed at least one COVID-19 vaccine or treatment hesitancy belief.
Bokemper 2021		· Refers to a previous evidence that public health organisation such as centre for disease control and World Health Organization increased COVID-19 vaccination intentions among American adults relative to endorsement by President Trump (Kreps 2020).	· An endorsement by Dr. Fauci increased uptake and confidence in safety even if a vaccine received pre-election approval.	· Public opinion toward the efficacy and safety of the COVID-19 vaccine is responsive to perceptions of political motivation and endorsements, thus it alludes to the fact that public health messages need to be convincing to these partisan audiences. In addition, neutral public figures could be the best person to communicate the public health message.
			· Endorsements of the vaccine by political leaders have a polarised response, increasing confidence among co-partisans while being ignored or undermining confidence among respondents affiliated with the other party.
Caserotti 2021	NR	NR	· More than the understanding the need of vaccine and its quality and health benefits, perception of risk was found to be one of the critical motivations for tendency to take vaccine and vaccine acceptance.	· This study shows the dynamics of vaccine acceptance tendency, how fluid it is and how it is guided by the risk perception.
			· The perception of risk also moved in tandem with the phases of COVID-19 outbreak. During the lockdown, more people were willing to get vaccinated for COVID-19.
			· Regardless of their beliefs about vaccines and as risk perception increased, so did the intention to accept the vaccine.
Catalan 2020	NR	· In general, journalism (news and media) was found to source/cite their write-ups to the one that is easy, and approachable and in most instances’ government. This also illuminates the state structures of power.	NR	· This study explored the role of journalism in reporting about the vaccines, how they synthesise news, who do they source and cite.
		· Also, journalists tend to select sources that are closer to their personal view, and avoid citing those sources that are not in line with their perspective.		· Findings indicate that sources related to the government, professional associations and scientific companies are the most frequently used, confirming the central role of government institutions as journalistic sources.
Chen 2021	· Lack of confidence (aOR = 0.22) was the most important factor affecting COVID-19 vaccination intention, followed by risks (aOR = 0.53) and complacency (aOR = 0.58). Confidence means the trust in vaccines, the entire health care system, and immunization decisionmakers.	· Participants had more confidence in domestic COVID-19 vaccines, and the people who trusted domestic vaccines showed a greater willingness to accept a COVID-19 vaccine, implying that the quality of domestic vaccines was increasingly recognised.	· Willingness to accept the vaccine was high among the respondents and was linked to the fact that the COVID-19 outbreak had a serious impact on the public’s daily life, including the inability to resume work and school, strict travel restrictions and huge economic loses.
	· Risks refer to the safety and side effects of a vaccine, which are essential factors to be considered.	· China (90%) ranked number 1 in securing highest institutional trust from their citizens compared to world average (49%). According to this study, if the government recommended a COVID-19 vaccine, less than 4% of the 3195 respondents reported reluctance to be vaccinated.	· Lack of confidence (aOR = 0.22) was the most important factor affecting COVID-19 vaccination intention, followed by risks (aOR = 0.53) and complacency (aOR = 0.58). Complacency refers to the perception that the risks of vaccine-preventable diseases are low, and therefore, vaccination is not deemed a necessary preventive action.
			· In this survey, it was found that less educated participants were more willing to be vaccinated, while those with higher monthly earnings were also more willing to be vaccinated.
Detoc 2020	NR	NR	· Some of the individual characteristics associated with higher vaccine acceptance was older age, male gender, fear about COVID-19, being a healthcare worker and individual perceived risk.
			· Older age probably due to a greater perceived risk of getting infected and developing a severe disease in older people.
			· Lower expectation of infection risk is associated with a lower willingness to get vaccinated.
Dror 2020	NR	NR	· Healthcare workers not involved in providing care to COVID-19 patients appeared to trust COVID-19 vaccine less than the general population.
			· Nurses were more vaccine hesitant than the physicians.
			· Unemployment and job insecurity are positive predictors for acceptance of COVID-19 vaccination.
Earnshaw 2020	NR	NR	· One-third of the participants believed one or more conspiracies about COVID-19.	· Doctors may play a role in addressing COVID-19 conspiracy theories before people are exposed to them to promote COVID-19 prevention efforts.
			· Participants who believed conspiracies reported that their intentions to vaccinate were 3.9 times lower and indicated less support for COVID-19 public health policies than participants who disbelieved conspiracies.
			· Doctors were the most trusted source of information about COVID-19 conspiracy theories.
			· Participants of the current study who believed conspiracies had greater medical mistrust and less COVID-19 knowledge than participants who disbelieved conspiracies.
Eichengreen 2021	NR	NR	· The state of science index 2018 survey suggests that scientists are distrusted because they are seen as members of the elite. Public may feel that scientists are unduly influenced by government and corporate agendas, or because they feel that scientists’ conclusions are based on personal beliefs and data.	· Addressing concerns about corporate agendas, personal bias and disagreement in scientific communication is critical, tailoring information or even counteractive messages may be helpful.
			· Past exposure to epidemic has no impact on views of science as an endeavour but that it significantly reduces trust in scientists and in the benefits of their work.	·
			· Decline in trust is driven by the individuals with little previous training in science subjects.
			· Epidemic induced distrust translates into lower compliance with health-related policies in the form of negative views towards vaccines and lower rates of child vaccination.
Freeman 2021	· Although not a major focus in this study, the major implication of this study is that there is a need to be transparent in public health messaging about safety and efficacy of the vaccine to the public.	· Negative perceptions of doctors (They do not really care about me), vaccine developers (they just want to make money) and healthcare experiences (The NHS treats my community badly) feed into the distrust.	· Negative perceptions of doctors (They do not really care about me), vaccine developers (they just want to make money) and healthcare experiences (The NHS treats my community badly) feed into the distrust.	· Public health communication may need to be carefully attuned to the different kinds of collective identities and benefits in order to resonate with pro-social motives.
		· In sum, factors that erode trust in healthcare and society are likely to be pernicious for vaccine up-take but positive experiences of institutions, those that rebuild trust, are likely to maintain the consensus of the importance of being vaccinated.	· OTHER FACTOR: There also appears to be a contribution of anger: a need for chaos (‘I think society should be burned to the ground’), anger directed at societal structures, contributed to the higher-order factor.	· There is an urgent need to counter misinformation, ideally by prebunking or inoculation.
			· Individuals who were vaccine hesitant also viewed themselves as lower on the social ladder indicating a degree of perception of vulnerability with regards to other people.
			· Against this mistrust and vulnerability, perceived positive healthcare experiences were connected to lower vaccine hesitancy.
			· Positive GP experiences (‘My GP is polite and considerate’), views of doctors (‘They have my best interests at heart’), medicine (‘The improved health of the nation is due to effective medicine’), and NHS experiences (‘Staff have gone out of their way to help’) were connected with greater enthusiasm about a COVID-19 vaccine.
Gagneux 2021	· Characteristics of first generation COVID-19 vaccines may prove to have limited effectiveness, which could contribute to an erosion of trust in vaccines in COVID-19.		· Being vaccinated against seasonal flu was significantly associated with COVID-19 vaccine acceptance.
	· Suspicion about safety, efficacy and effectiveness about COVID-19 vaccine was described as the main barrier to COVID-19 vaccine acceptance among HCWs (in contrast to the main barrier to flu vaccine to be doubts about necessity).		· Self-perceived risk of infection with SARS-CoV-2 was significantly associated with COVID-19 vaccine acceptance. The perceived susceptibility to the disease also contributed vaccine acceptance.
			· Healthcare workers involved in the care of COVID-19 vaccine than HCWs not caring for COVID-19 patients.
Grech 2020			· Those who showed likelihood to take COVID-19 vaccine had likelihood to take influenza vaccine as well.
			· Concerns related to COVID-19 vaccination were insufficient knowledge about such a vaccine and potential long-term side effects.
Gruner 2020	NR	· Willingness to be vaccinated against COVID-19 is affected by media and activities of the government and plays a central role in the decision.	NR	· It is important to communicate information in an accessible, transparent and comprehensible manner and in necessary combat false new stories.
		· A high level in the willingness to be vaccinated presupposes trust in media and state institutions.
		·
Kose 2020	· Two main reasons for vaccine hesitancy among the participants of the study were not trusting the vaccine, and worrying about its side effects. It confirms to healthcare workers’ concerns about new vaccines.	· In France, Croatia, Greece, Romania. Concerns were safety of the vaccine, lack of confidence in the vaccines, and/or pharmaceutical companies and health authorities.	· Some physicians in Europe who practice homeopathy and who are totally against vaccination have already reported that they are also against the COVID-19 vaccine.
	· In France, Croatia, Greece, Romania. Concerns were safety of the vaccine, lack of confidence in the vaccines, and/or pharmaceutical companies and health authorities.	· Healthcare professionals have also found distrust of pharmaceutical companies because of the lack of information on the financial interests of the pharmaceutical companies and the side effects of vaccine.	· Those who had flu vaccine were also likely to accept COVID-19 vaccine.
Kreps 2020	· Probability to choose a vaccine was associated with higher efficacy of the vaccine. Longer protection duration was associated with probability to choose a vaccine. A decrease in the incidence of major adverse effects was associated with probability to choose a vaccine.	· An FDA emergency authorisation (in contrast to full FDA approval) was associated with lower probability to choose a vaccine. Origin of vaccine from a non-US country was associated with a lower probability of choosing a vaccine.	· Endorsement from the US-CDC and the WHO compared to President Trump was associated with higher probabilities of choosing a vaccine.	· A quantitative survey that explored US-based adult population on factors affecting the probability to choose vaccine.
Latkin 2021	· The over politicisation (COVID-19 and the public health response was criticised) diminished the trust in the public health infrastructure, including vaccine development, testing, and approval process as have conspiracy theories and misinformation on social media.	· The over politicisation (COVID-19 and the public health response was criticised) diminished the trust in the public health infrastructure, including vaccine development, testing, and approval process as have conspiracy theories and misinformation on social media.	· To address low rates of trust in the COVID-19 vaccine, vaccination promotion efforts should both involve and be informed by health professionals, including physicians, nurses, pharmacists, community health workers, and mental health therapists, who have ongoing relationships with patients and likely have increased capacity to build trust.	· The speed of vaccine approval, insufficient communication about vaccine development, testing, and approval processes, and the polarisation of public health and medical regulatory bodies may have facilitated distrust of a COVID-19 vaccine.
	· Findings from our qualitative analyses suggest that the speed of COVID-19 vaccine development was of great concern, with faster development risked incurring questions on quality and ultimately losing public trust.	· Individuals who reported greater trust in COVID-19 information from the CDC, state health departments, mainstream news, and a university well-known for disseminating COVID-19 data were also more likely to trust a COVID-19 vaccine.	· From our quantitative analyses, we also observed a racial/ethnic difference in vaccine trust, with Black Americans expressing significantly lower levels of trust than White Americans.
Leng 2021	· Probability of vaccination increased when the vaccine was more effective, risks of serious side effects were small, vaccinations were free and voluntary, had few doses, had longer protection duration and if higher proportion of acquaintances vaccinated.	NR	· Individuals who were older, had a lower education level, lower income, higher trust in the vaccine and higher perceived risk of infection, displayed a higher probability to vaccinate.	· This finding suggests that older, poorer and less educated individuals may overestimate the benefits from vaccinations; younger, higher educated and high-income respondents may underestimate the safety of the vaccine.
			· Probability of vaccination increased when the vaccine was more effective, risks of serious side effects were small, vaccinations were free and voluntary, had few doses, had longer protection duration and if higher proportion of acquaintances vaccinated.
Lin 2021	· Newness of the vaccine (specifically the new COVID-19 vaccine); fear of side effects, safety, effectiveness, belief that vaccines are unnecessary, inadequate information, unknown/short duration of immunity, general anti-vaccine stand were associated with lower acceptance. Cost and willingness to pay for vaccine also affected the receptivity.	· Country of vaccine origin. For e.g. in US, US-made vaccines were more trusted than China made or foreign made. In contrast, Chinese made no preference to domestic versus foreign vaccines.	· A top facilitator of confidence was doctors’ recommendations which motivated 80% of Chinese, 62% of Americans. Opinions of families and friends also played a role.	· As a systematic literature review of hesitancy, the article provides holistic factors affecting the vaccine hesitancy/refusal and uptake.
	· National coronavirus infection and mortality rates, perceived risk of infection, and disease severity predicted vaccination intentions.	· Expedited vaccine development also caused apprehension and distrust, particularly the emergency use authorisation process.	· Healthcare professional’s attitude affected the acceptance of the vaccine.	· Individual level factors affected the vaccine hesitancy. For example, those with college degrees were more likely to get vaccinated. Individuals with lower income, uninsured, living in rural areas, or larger households, were less likely to get vaccinated. Age groups showed mixed results. White Americans were consistently highly receptive to vaccine compared to Black Americans who showed more su…
	· Past history of taking vaccines such as MMR was another promoter of vaccine acceptance.		· Mainstream news media could counter misinformation and doctors’ communications were suggested for accurate messaging and boosting vaccine trust.	· Respondents with higher scepticism had lower perceived risk and trust in government or professionals, and thus higher doubts and objections to vaccination
			· Employers’ suggestion to vaccinate had impact on vaccine acceptance.	· Partisan influences on vaccine acceptance with clear differences between democrat (80%) and republicans (48%) were evident.
				· Conversely, far right in France had higher willingness to accept vaccine.
LinB 2020	· Not being concerned about the efficacy of new COVID-19 vaccines were associated with the definite intention to take the COVID-19 vaccine.	· CHINA: Majority expressed confidence in domestically-made COVID-19 vaccine. Near two-thirds reported a preference for a domestically-made over foreign-made COVID-19 vaccine	· The perception that vaccination decreases the chances of getting COVID-19 (perceived benefit)	· Concerns about efficacy and vaccine adverse events, emphasis
	· Providing comprehensive information about the vaccine safety and efficacy was a facilitator to vaccine acceptancy.		· Knowing the vaccine has been taken by many in the public may serve as a cue to action for vaccination intent.	· e that although the search for the COVID-19 vaccine needs to be accelerated, the new vaccine should not bypass established safety and efficacy standards before it is made available to the general public.
Lucia 2020	· Concerns around vaccine side effects and lack of trust in the information received from public health experts were contributing factors to vaccine hesitancy.		· Physicians play a critical role in influencing vaccination decisions. Their recommendations are one of the strongest correlates of vaccine acceptability.
	· The other concerns were politicisation of the vaccine, need for transparency and concerns about the speed of the vaccine development that could affect vaccine safety
Nzaji 2020	NR	NR	· Infodemic related to poor vaccine quality and the false information conveyed by mass media which has included rumours on the extermination of the black race through vaccination, healthcare workers may have developed vaccine hesitancy, which can influence their decisions to get vaccinated and to promote the vaccine to their patients.
			· Older HCWs accepted to get vaccinated. This may be due to the notion that older adults and people with serious comorbidities are particularly vulnerable to worse outcomes from COVID-19 can create considerable fear amongst the elderly. (Perceived risk)
Olagoke 2021	NR	NR	· During stressful life events, adversities and uncertainties, religion offers a source of relief as a means for coping with uncertainty but at the cost of undermining of scientific evidence. For example, people may believe it to be safe to gather for religious ceremonies because god will protect them.	· Religious leaders should consider educating their members on the need to take responsibility for their health. One way of doing this is to find scriptural content that emphasise that individuals have a role to play regarding their lives and health outcomes
				· There is a need for multi-stakeholder collaboration that will cut across religious groups, community organisations, healthcare practitioners, media organisations, and policymakers.
Palamenghi 2020	· Willingness to get COVID-19 vaccine is correlated to trust in research and in vaccines.	· Rather than fighting misinformation alone, it is necessary to build/earn trust by institutions with the public.	NR	· Public trust in scientific research should be considered as a multi-level phenomenon that is undoubtably affected by citizens’ attitudes towards public health authorities and implementation forces.
Pogue 2020	· Respondents raised concerns around side effects, efficacy and length of testing (how fast the vaccine is developed)	· Longer testing (thoroughness of testing and transparency), increased efficacy and development in the US were significantly associated with increased vaccine acceptance.	· Vaccine history or prior vaccine usage and attitudes predicted attitudes towards COVID-19 vaccination.
	· Longer testing (thoroughness of testing and transparency), increased efficacy and development in the United States were significantly associated with increased vaccine acceptance.
Popa 2020	· Lack of clear, constructive information and fear of side effects were major barriers to vaccination.		· Most of the respondents trust their family physician for getting their information about vaccines and vaccination.
			· Price of the vaccine was not a major barrier.
			· Alternative to vaccines, some preferred ‘natural’ methods such as isolation, mask-wearing and rigorous hygiene as alternatives.
Prati 2020	NR	· Effective communication from authorities will be essential to ensure trust in institutions and, ultimately, facilitate the widespread deployment of the vaccine. Trusted institutions are those who are perceived as knowledgeable and expert, concerned and caring, and open and honest	· Higher levels of worry predicted intention to receive the vaccine.
		· The issue of trust in institutions is connected to the spread of conspiracy theories. Indeed, exposure to government conspiracy theory content can lead to higher levels of distrust in institutions.	· Effective communication from authorities will be essential to ensure trust in institutions and, ultimately, facilitate the widespread deployment of the vaccine.
			· The beliefs (including conspiracy beliefs) of lay people should not be regarded as an ignorant or irrational response, but as a starting point for a responsible and respectful dialogue
Qiao 2020			· Trust in health authorities and scientists rather than social media was related to higher level vaccine acceptance.
			· Pharmaceutical companies as source of information was negatively associated with vaccine acceptance.
QiaoB 2020	· The reports of side-effects of some ongoing tested vaccine may further impede people’s confidence in vaccine.		· Perceived severity and fear of COVID-19 were positively associated with vaccine acceptance, while higher level of risk exposures (work/study place exposure) and negative attitude towards general vaccination were associated with low vaccine acceptance.
Reiter 2020	· Participants were also more likely to be willing to get vaccinated if they reported higher levels of perceived likelihood getting a COVID-19 infection in the future (RR = 1.05, 95% CI: 1.01–1.09), perceived severity of COVID-19 infection (RR = 1.08, 95% CI: 1.04–1.11), or perceived effectiveness of a COVID-19 vaccine (RR = 1.46, 95% CI: 1.40–1.52).	· One of the strongest correlates of vaccine acceptability was whether participants thought their healthcare provider would recommend they get vaccinated against COVID-19.	· Participants were more likely to be willing to get vaccinated if they thought their healthcare provider would recommend vaccination (RR = 1.73, 95% CI: 1.49–2.02) or if they were moderate (RR = 1.09, 95% CI: 1.02–1.16) or liberal (RR = 1.14, 95% CI: 1.07–1.22) in their political leaning.
	· Participants were less likely to be willing to get vaccinated if they were non-Latinx black (RR = 0.81, 95% CI: 0.74–0.90) or reported a higher level of perceived potential vaccine harms (RR = 0.95, 95% CI: 0.92–0.98).		· Participants were also more likely to be willing to get vaccinated if they reported higher levels of perceived likelihood getting a COVID-19 infection in the future (RR = 1.05, 95% CI: 1.01–1.09), perceived severity of COVID-19 infection (RR = 1.08, 95% CI: 1.04–1.11), or perceived effectiveness of a COVID-19 vaccine (RR = 1.46, 95% CI: 1.40–1.52).
			· Participants were less likely to be willing to get vaccinated if they were non-Latinx black (RR = 0.81, 95% CI: 0.74–0.90) or reported a higher level of perceived potential vaccine harms (RR = 0.95, 95% CI: 0.92–0.98).
			· Vaccine acceptability was lower among several demographic groups, including participants who were non-Latinx black, had lower incomes, had no health insurance, or were conservative in their political leaning.
Ruiz 2021	· Those respondents with a disinclination to be vaccinated against COVID-19 when vaccines come to market cited vaccine safety and effectiveness as their primary reasons.		· Significant predictors of vaccination intent were general vaccine knowledge (b = 0.311, p < .001), rejection of vaccine conspiracies (b = _0.117, p = .003), perceived severity of COVID-19 (b = 0.273, p < .001), influenza vaccine uptake (b = 0.178, p < .001), having _ 5 pre-existing conditions (b = 0.098, p = .003), being male (b = 0.119, p < .001), household income of _ $120,000 (b = 0.110, p =…	· This study provides a snapshot of socio-demographic factors affecting vaccine acceptance.
			· Media reports have regularly noted that men, older adults age 65 and over, and individuals with pre-existing conditions are most vulnerable to COVID-19
Verger 2021	· The perception that vaccines developed in an emergency cannot be guaranteed safe, appeared to play an important role on acceptance of COVID-19 vaccines.	· Distrust in the ministry of health to ensure vaccine safety also seemed to play a role in lower COVID-19 vaccines’ acceptance.	NR
	· The monitoring of side effects of authorised vaccines and regular and reactive feedback to healthcare professionals are essential to ensure trust in both COVID-19 vaccines and health authorities.	· Trust in the institutions through which information about vaccines is delivered is an essential driver of vaccine acceptance not only for the general population but also for HCWs, as long as social context shapes how information is interpreted and used
		· Building trust will require that independent committees and trusted bodies (such as national immunisation committees and professional associations) provide HCWs with credible information about these vaccines’ safety and efficacy.
Wang 2021	· Decreasing (between various waves within the pandemic) willingness to accept the COVID-19 vaccine may be associated with increasing concerns about vaccine safety and growing compliance of personal protection behaviours.	· Considering all this, information dissemination efforts on safety of the vaccination, which are as important as efficacy and effectiveness of the vaccine, should be enhance by health authorities and organizations, particularly through online social media where the issue of misinformation is severe	· Considering all this, information dissemination efforts on safety of the vaccination, which are as important as efficacy and effectiveness of the vaccine, should be enhance by health authorities and organizations, particularly through online social media where the issue of misinformation is severe
	· The rush of vaccine development with higher risks of safety issues may jeopardize the public’s trust and lower uptake rates.
	· Almost 50% of these people wanted to delay the vaccination until it was confirmed safe
WangB 2020	· Reasons for refusal and hesitation for COVID-19 vaccination included ‘‘suspicion on efficacy, effectiveness and safety”, ‘‘believing it unnecessary”, and ‘‘no time to take it”.		· 40.0% participants intended to accept COVID-19 vaccination, and those in private sector (OR: 1.67, 95%CI: 1.11–2.51), with chronic conditions (OR: 1.83, 95%CI: 1.22–2.77), encountering with suspected or confirmed COVID-19 patients (OR: 1.63, 95%CI: 1.14–2.33), accepted influenza vaccination in 2019 (OR: 2.03, 95%CI: 1.47–2.81) had higher intentions to accept it.	· The association between previous influenza acceptance and intentions to accept COVID-19 vaccination indicated that promotion of influenza vaccination could be beneficial in improving uptake of COVID-19 or other pandemic vaccination and could be incorporated as part of preparedness plan for health care workers.
	· The reasons of influenza vaccination refusal, were ‘‘vaccine will not work”, ‘‘not safe”, ‘‘not likely to catch flu” or ‘‘no spare time”
Wilson 2020	NR	NR	· Foreign disinformation campaigns are robustly associated with declines in mean vaccination rates.	· Combating disinformation and misinformation regarding vaccines online is critical to reversing the growth in vaccine hesitancy around the world.
			· The use of social media to organise offline action is highly associated with an increase in public belief in vaccines being unsafe.
Yoda 2021	· The over-announcement of adverse side effects may lead to an extremely low vaccination rate.	NR	NR	· The WHO SAGE working group classifies the reasons and factors for vaccine hesitancy and refusal as follows: 1. Contextual (due to historical, socio-cultural, environmental, institutional, economic or political factors) 2. Individual and group (personal beliefs and attitudes about prevention or previous experiences with vaccinations and 3. Vaccine/vaccination-specific concerns about a new vaccin…
	· Most vaccines have side effects, and because COVID-19 vaccines are quite new, the additional side effects other than the ones identified from the clinical trials are unknown. This fear is understandable and prevalent. It is, therefore, extremely important to ensure transparency in the information provided about the COVID-19 vaccines in terms of not only their efficacy but also side effects.
Zhao 2020			· People’s media preference is associated with their behaviours during the pandemic. Those who trust Fox news more than CNN exhibited a significantly lower number of preventive behaviours and higher number of risky behaviours related to COVID-19
			· There were three main findings, (1) that people who trust right-leaning media more than left-leaning media engaged in significantly fewer preventive and more risky behaviours throughout the survey period; (2) people’s health behaviours changed significantly over time and (3) the change in people’s behaviours overtime varies by media preference.
Abedin 2021	· Of the 3646 respondents (2212 men [60.7%]; mean [sd] age, 37.4 [13.9] years), 74.6% reported their willingness to vaccinate against COVID-19 when a safe and effective vaccine is available without a fee, while 8.5% were reluctant to vaccinate.	· Among the respondents, 16.8% reported adequate adherence to health safety regulations, and 35.5% reported high confidence in the country’s healthcare system.	· With a minimum fee, 46.5% of the respondents showed intent to vaccinate.	· For divorced, separated and widowed, they tend to undermine the risk compared to married ones or those who are in relationship; and also the decision-making process involves more than a single person.
	· Research from a highly infected country like Italy found that patients with chronic diseases were highly concerned about the vaccine’s side effects. They were less willing to take a vaccine than other respondent groups [48].	· Also, the prevalence of vaccine hesitancy was high in the elderly population, low-educated group, day-laborers, people with chronic diseases, and people with low confidence in the country’s healthcare system.	· The COVID-19 vaccine refusal was significantly high in elderly, rural, semi-urban, and slum communities, farmers, day laborers, homemakers, low-educated group	https://doi.org/10.1016/j.vaccine.2016.04.063
			· Also, the prevalence of vaccine hesitancy was high in the elderly population, low-educated group, day-laborers, people with chronic diseases, and people with low confidence in the country’s healthcare system.
			· Respondents who were divorced, separated, or widowed were found twice more likely to be unwilling to get a vaccine than single or unmarried.
Al-Metwali 2021			· The HCWs perceived significantly higher susceptibility and severity of the COVID-19 infection compared to the general population. The HCWs were significantly more likely than the general population to receive COVID-19 vaccine. Concerns with proper storage was the biggest barrier to vaccine receipt. The regression analysis indicated eight factors that were significantly associated with the willi…	·
AlAwadhi 2021	NR	NR	· Some factors associated with increased odds of agreeing to take the COVID-19 vaccine, among citizens and non-citizens, included increased frequency of informing oneself about the virus (OR, 1.34–1.83; 95% confidence interval 1.16–2.55), having high versus low confidence in doctors (OR, 1.79–2.11; CI 1.17–3.80), increased agreement with containment policies (OR, 1.11– 1.27; CI 1.05–1.41), expres…	·
Alfageeh 2021			· Participants had stronger intentions to receive a vaccination if they resided in the southern region (OR: 1.95; 95% CI: 1.21–3.14), received the seasonal influenza vaccination in the past (OR: 1.52; 95% CI: 1.17–1.97), believed in mandatory COVID-19 vaccination (OR: 45.07; 95% CI: 31.91–63.65), or reported high levels of concern about contracting COVID-19 (OR: 1.91; 95% CI: 1.29–2.81). Particip…	·
Allington 2021		· Coronavirus vaccine hesitancy is associated with low trust in scientists and medics, as well as (to a much lesser extent) low trust in government.	· Coronavirus vaccine hesitancy is associated with youth, female gender, low income, low education, high informational reliance on social media, low informational reliance on print and broadcast media, membership of other than white ethnic groups, low perceived risk from COVID-19 Coronavirus conspiracy suspicions and general vaccine attitudes appear uniquely predictive, jointly explaining 35% of …	·
Attwell 2021	NR	NR	· Respondents were more likely to be in the ‘maybe’ than the ‘yes’ group when they perceived COVID-19 to be less severe, had less trust in science, were less willing to vaccinate for influenza, and were female.
			· They were more likely to be in the ‘maybe’ than ‘no’ group when they perceived COVID-19 as severe, and less likely to be a hoax, had more trust in science, and greater willingness to vaccinate for influenza.
Cerda 2021	· The main variables that explained the probability of rejection or indecision were associated with the severity of COVID-19, such as, the side effects and effectiveness of the vaccine; perceived benefits, including immunity, decreased fear of contagion, and the protection of oneself and the environment; action signals, such as, responses from ones’ family and the government, available informatio…	· The main variables that explained the probability of rejection or indecision were associated with ….. the government, available information, and specialists’ recommendations; and susceptibility, including the contagion rate per 1,000 inhabitants and relatives with COVID-19, among others. Our analysis of hypothetical vaccine scenarios revealed that individuals preferred less risky vaccines in te…	· The main variables that explained the probability of rejection or indecision were associated with the severity of COVID-19, such as, the side effects and effectiveness of the vaccine; perceived benefits, including immunity, decreased fear of contagion, and the protection of oneself and the environment; action signals, such as, responses from ones’ family and the government, available informatio…	· This study highlights an implication necessary to boost the vaccine acceptance:
	· This illustrates the importance of not only rigorous human testing of the vaccine but also communicating the vaccine’s side effects to society, as this will directly affect individuals’ preferences and their vaccination decisions.	· Considering the importance of social media and trust in the government, communication from the government is considered key to promote vaccination as a measure to prevent contagion. Further, it highlights the need for health authorities to use scientific data to counteract the erroneous information disseminated on social media and adequately inform citizens of the COVID-19 vaccine’s benefits an…		· Considering the importance of social media and trust in the government, communication from the government is considered key to promote vaccination as a measure to prevent contagion. Further, it highlights the need for health authorities to use scientific data to counteract the erroneous information disseminated on social media and adequately inform citizens of the COVID-19 vaccine’s benefits an…
	· It should be noted that this contradicts what has been stated in some studies; for example, Dubé et al. (30) indicated that the information on effectiveness and side effects did not affect the people’s decision about getting vaccinated.
Dinga 2021		· Another item of the Matrix of Determinant of VH (vaccine hesitancy) that came up strongly in this study is “Reliability and/or source of vaccine”. This shows the level of confidence and trust issues Cameroonians will have with a COVID-19 vaccine. Comments from participants show that they are really concerned about who is producing the vaccine and what will be the true intention of administering…	·	·
		· The next most frequent item raised by the participants was “Perception of pharmaceutical industry”. This seems to be expected giving the fact that pharmaceutical industries will be directly involved in producing and distributing a COVID-19 vaccine. From the comments of the participants, there seems to be a deep mistrust of pharmaceutical industries, especially those in the Western countries and…
		· This study shows that Cameroonians will like Cameroonians or African scientists to be involved in the development of a COVID-19 vaccine. This again has to do with the level of trust they have in foreign institutions and pharmaceutical companies when it comes to a COVID-19 vaccine. The assumption here is that seeing one of theirs in the research team developing a vaccine will increase confidence.
Doherty 2021	· Factors associated with hesitancy in multivariable logistic regression included being female (OR=1.90 95%CI[1.36, 2.64]), being Black (OR=1.68 [1.106 2.45]), calendar month (OR=0.76 [0.63, 0.92]), safety concerns (OR=4.28 [3.06, 5.97]), and government distrust (OR=3.57 [2.26, 5.63]).	· Factors associated with hesitancy in multivariable logistic regression included being female (OR=1.90 95%CI[1.36, 2.64]), being Black (OR=1.68 [1.106 2.45]), calendar month (OR=0.76 [0.63, 0.92]), safety concerns (OR=4.28 [3.06, 5.97]), and government distrust (OR=3.57 [2.26, 5.63]).	· Factors associated with hesitancy in multivariable logistic regression included being female (OR=1.90 95%CI[1.36, 2.64]), being Black (OR=1.68 [1.106 2.45]), calendar month (OR=0.76 [0.63, 0.92]), safety concerns (OR=4.28 [3.06, 5.97]), and government distrust (OR=3.57 [2.26, 5.63]).	·
		· The pandemic has intensified historically valid distrust of the government, medical establishment, and probably academic researchers.	· Fortunately, Dr. Anthony Fauci has become a household name and research suggests that his endorsement of wearing masks and COVID-19 vaccines increases confidence and uptake among Democrats and Republicans alike.
Dorman 2021	· Willingness to be vaccinated was related most strongly to concerns about the safety of the vaccine across all demographic and occupational groups, and to a lesser extent, with protecting others by being vaccinated and to the question of whether COVID-19 is a serious disease.		· Being Hispanic, non-Hispanic Black, younger, female, first responders or blue-collar workers was associated with less willingness to be vaccinated.
Edwards 2021	· For many with low levels of hesitancy, providing information about the safety and efficacy of the COVID-19 vaccine will be critical	· Our analyses suggest that those with resistance or hesitancy are likely to lack trust in those providing health services (e.g. state governments or health systems) and therefore the misinformation about the COVID-19 vaccine that will occur may be even more effective for these groups.	· Females, those living in disadvantaged areas, those who reported that risks of COVID-19 was overstated, those who had more populist views and higher levels of religiosity were more likely to be hesitant or resistant while those who had higher levels of household income, those who had higher levels of social distancing, who downloaded the COVID-Safe App, who had more confidence in their state or…
Gan 2021	· Logistic regression analysis results showed that trust in the effectiveness of the vaccine (OR = 6.419, 95%CI: 3.717–11.086), affected their willingness to be vaccinated.		· Logistic regression analysis results showed that the age of 30–49 (OR = 2.042, 95%CI: 1.098–3.799), universities and colleges education (OR = 1.873, 95% CI = 1.016–3.451), master degree or above education (OR = 1.885, 95%CI = 1.367–2.599), previous influenza vaccination history (OR = 2.176, 95%CI: 1.474–3.211), trust in the effectiveness of the vaccine (OR = 6.419, 95%CI: 3.717–11.086), and clo…
	· Participants do not trust the new vaccine, so some participants will take a wait-and-see attitude. Negative news reports about vaccines may also affect participants’ willingness to be vaccinated.
Gatwood 2021	· More than half (54.1%) indicated at least some hesitancy toward vaccination against COVID-19, with 32.1% citing lack of evidence of vaccine effectiveness as the leading reason. COVID-19 vaccine hesitancy was more likely among those with more moderate (odds ratio [OR], 2.51; 95% confidence interval [CI], 1.749-3.607) or conservative (OR, 3.01; 95% CI, 2.048-4.421) political leanings, Black Ameri…
Huynh 2021			· Predictors of acceptance were determined that the group reporting as “vaccine acceptance” was more likely to be positive towards the perceived susceptibility and severity of COVID-19 (OR 2.45; 95% CI 1.48-4.06, P<0.05), perceived benefits of vaccination, and cues to action (OR 4.36; 95% CI 2.35- 8.09, and OR 5.49; 95% CI 2.84-10.61 respectively, all P<0.001), but less likely to have the perceiv…	·
			· The demographic factors were also associated with willingness to receive the vaccine, with participants who were staff and received COVID-19 information from relatives were less likely to accept the vaccine over those who were doctors and not receiving information from relatives (OR 0.36; 95% CI 0.13-0.96, and OR 0.37; 95% CI 0.17-0.78, respectively, all P<0.05).
Kourlaba 2021			· Respondents aged > 65 years old, those who either themselves or a member of their household belonged to a vulnerable group, those believing that the COVID-19 virus was not developed in laboratories by humans, those believing that coronavirus is far more contagious and lethal compared to the H1N1 virus, and those believing that next waves are coming were statistically significantly more likely t…
Liu 2021	· They believed that the vaccination of SARS-CoV-2 vaccine would not cause the infection of SARS-CoV-2 (87.1%) and the vaccine was safe and effective in preventing COVID-19 (81.0%).		· A total of 983 questionnaires were included and 81.3% of the participants were willing to receive the SARS-CoV-2 vaccine. With a “bachelor degree or above” (OR = 0.56, p = 0.020) and believing that the vaccine would not cause SARS-CoV-2 infection (OR = 0.50, p = 0.003) were associated with an increased willingness. Aged :30 years (OR = 0.38, p = 0.001), and believing that the vaccine would not …
Machida 2021			· Multiple logistic regression analysis showed that vaccine acceptance was lower among several socio-demographic groups, such as women, adults aged 20–49 years, and those with a low-income level. Several psychological factors, especially the perceived effectiveness of the COVID-19 vaccine, and willingness to protect others by getting oneself vaccinated, were associated with vaccine acceptance. Ou…
Malesza 2021	· The likelihood, but not the expected severity, of side effects was significantly associated with both the vaccination intake and the intention to be vaccinated.	· Furthermore, the perceived impact of the epidemic on everyday life, trust in the information on COVID-19 provided by the government, or trust in the government’s management of the epidemic were not associated with the intention to be vaccinated.	· We found that the intention to get vaccinated or intake of the COVID-19 vaccine were positively related to the perceptions of becoming infected, perceptions of the severity of the potential long-term effects, the vaccine’s efficacy, and the benefits of vaccination. Meanwhile, the intention to get the vaccine or vaccine intake were decreased by perceptions of the negative side effects and the ge…
		· vaccinated or the vaccination intake.	· Single people showed increased intention to get vaccinated, and having a chronic illness was associated with an increased likelihood of wanting to be vaccinated against COVID-19.
Momplaisir 2021	· Hesitancy against the COVID-19 vaccine was high due to mistrust in the medical establishment, concerns with the accelerated timeline for vaccine development, limited data on short- and long-term side effects, and the political environment promoting racial injustice. Some participants were willing to consider the vaccine once the safety profile is robust and reassuring. Receiving a recommendatio…	· Hesitancy against the COVID-19 vaccine was high due to mistrust in the medical establishment, concerns with the accelerated timeline for vaccine development, limited data on short- and long-term side effects, and the political environment promoting racial injustice. Some participants were willing to consider the vaccine once the safety profile is robust and reassuring. Receiving a recommendatio…	· Receiving a recommendation to take the vaccine from a trusted healthcare provider served as a facilitator. Health beliefs identified were similar to concerns around other vaccines and included the fear of getting the infection with vaccination and preferring to improve one’s baseline physical health through alternative therapies.
Papagiannis 2021	· A cross-sectional online survey was conducted over the period 15–22 December 2020 in 340 health professionals in Central Greece. We found a high level of acceptance for COVID-19 vaccine (78.5%) and a high vaccination coverage for the influenza vaccine (74%). Age > 45 years (OR = 2.01; 95% C.I. = 2.01-4.3), absence of fear over vaccine safety (OR = 4.09; 95% C.I. = 1.36–12.3), an information rec…	· A cross-sectional online survey was conducted over the period 15–22 December 2020 in 340 health professionals in Central Greece. We found a high level of acceptance for COVID-19 vaccine (78.5%) and a high vaccination coverage for the influenza vaccine (74%). Age > 45 years (OR = 2.01; 95% C.I. = 2.01-4.3), absence of fear over vaccine safety (OR = 4.09; 95% C.I. = 1.36–12.3), an information rec…
Qattan 2021	· Among the study participants, 50.52% were willing to have the COVID-19 vaccine, of which 49.71% intended to have the vaccine as soon as it becomes available in the country, while 50.29% would delay until the vaccine’s safety is confirmed.		· Being a male healthcare worker, perceiving a high risk of infection, and believing that the COVID-19 vaccine should be compulsory for all citizens and residents in the country increased the probability of intention to vaccinate against COVID-19 and the probability of accepting the COVID-19 vaccination as soon as possible.
	· concerning the acceptance of the COVID-19 and influenza vaccinations, this study found that concerns regarding the vaccine’s safety and efficacy and fear of adverse reactions were the most important predictors of vaccine refusal.
	· Healthcare workers have also identified the expedited vaccine trials as a reason for lack of intent to vaccinate.
Rabi 2021	· Significant factors associated with vaccination intention were as follows: concern about long-term side effects (adjusted OR 2.0, 95% CI 1.4–2.9); fear of injection (adjusted OR 1.5, 95% CI 1.04–2.13); natural immunity preference (adjusted OR 5.8, 95% CI 4.5–8.3);		· Significant factors associated with vaccination intention were as follows: age (adjusted OR 1.42, 95% CI: 1.02–1.99); lack of knowledge about the vaccine (adjusted OR 2.6, 95% CI 1.81–3.8); fear of injection (adjusted OR 1.5, 95% CI 1.04–2.13); natural immunity preference (adjusted OR 5.8, 95% CI 4.5–8.3); media misrepresentation (adjusted OR 1.7, 95% CI 1.2–2.4); and getting COVID-19 from the …	·
Robertson 2021	· Overall, the main reasons given for vaccine hesitancy were fears around side effects and future adverse effects of a COVID-19 vaccine.	NR	· Vaccine hesitancy was higher in women (21.0% vs 14.7%), younger age groups (26.5% in 16–24 year olds vs 4.5% in 75 + ) and those with lower education levels (18.6% no qualifications vs 13.2% degree qualified). Vaccine hesitancy was high in Black (71.8%) and Pakistani/ Bangladeshi (42.3%) ethnic groups. Odds ratios for vaccine hesitancy were 13.42 (95% CI:6.86, 26.24) in Black and 2.54 (95% CI:1…	·
Saied 2021	· The majority of the participant students (90.5%) perceived the importance of the COVID-19 vaccine, 46% had vaccination hesitancy, and an equal percentage (6%) either definitely accepted or refused the vaccine. Most of the students had concerns regarding the vaccine's adverse effects (96.8%) and ineffectiveness (93.2%). The most confirmed barriers of COVID-19 vaccination were deficient data rega…	·	· Evidence suggests the importance of concentrating on building trust in COVID‐19 vaccines. This includes the use of trusted messengers to navigate the COVID‐19 information paradigm and confidence‐building in vaccines through transparency and expectation management.	·
			· In this study, “Fear of being infected or infecting family with, especially parents” was highly reported among COVID‐19 vaccination motivators
			· This finding is supported by Brewer et al.3 who reported that anticipated regret for lack of action (i.e., not getting a vaccination and being infected and/or infecting loved ones) is correlated with a higher likelihood of vaccination.
Soares 2021	· Several factors were associated with both refusal and delay: being younger, loss of income during the pandemic, no intention of taking the flu vaccine, low confidence in the COVID-19 vaccine and the health service response during the pandemic, worse perception of government measures, perception of the information provided as inconsistent and contradictory, and answering the questionnaire before…	· Several factors were associated with both refusal and delay: being younger, loss of income during the pandemic, no intention of taking the flu vaccine, low confidence in the COVID-19 vaccine and the health service response during the pandemic, worse perception of government measures, perception of the information provided as inconsistent and contradictory, and answering the questionnaire before…	· Several factors were associated with both refusal and delay: being younger, loss of income during the pandemic, no intention of taking the flu vaccine, low confidence in the COVID-19 vaccine and the health service response during the pandemic, worse perception of government measures, perception of the information provided as inconsistent and contradictory, and answering the questionnaire before…
	· An increased odds of delay was found for individuals who have little to no trust in the COVID-19 vaccines being developed than those who trust them (Wait versus Yes, aOR: 9.94, 95% CI: 7.48, 13.20).	· Factors associated with delay or refusal to take the vaccine: (iii) COVID-19 influences: low confidence in the health service response during the pandemic, worse perception of the adequacy of measures implemented by the government, and perception that the information provided by health authorities during the pandemic was inconsistent and contradictory.	· We found that the following factors were associated with both refusal and delay to take the vaccine: (i) contextual factors: younger age and loss of income during the pandemic; (ii) individual and group factors: no intention of taking the flu vaccine this year;
	· Factors associated with delay or refusal to take the vaccine: (iv) COVID-19 vaccine-specific factors: low confidence in the COVID-19 vaccines being developed and answering the questionnaire before the release of information regarding the safety and efficacy of COVID-19 vaccines.
	· We found that confidence in the COVID-19 vaccines being developed was associated with higher chances of being vaccinated.
Vallée 2021	· Conversely, participants presenting general vaccine refusal (p < 0.001), concerns about the serious side effects of COVID-19 vaccines (p < 0.001), and those already thinking having an immune status to COVID-19 (p = 0.008) were independently associated with COVID-19 vaccine hesitancy.		· Sixty-eight (28.7%) participants among the 237 declared their hesitancy to be vaccinated against COVID-19. Participants who expressed concerns about their health (p < 0.001), the requirement of mandatory COVID-19 vaccination (p = 0.017), and their chronic disease status (p = 0.026) were independently associated with the acceptance of vaccination.
			· Conversely, participants presenting general vaccine refusal (p < 0.001), concerns about the serious side effects of COVID-19 vaccines (p < 0.001), and those already thinking having an immune status to COVID-19 (p = 0.008) were independently associated with COVID-19 vaccine hesitancy.
Wong 2021	· Other key obstacles of acceptance included lack of confidence on newer vaccine platforms (43.4%) and manufacturers without track record (52.2%), which are of particular relevance to the current context.	· Multivariable regression analyses revealed that perceived severity, perceived benefits of the vaccine, cues to action, self-reported health outcomes, and trust in healthcare system or vaccine manufacturers were positive correlates of acceptance; whilst perceived access barriers and harm were negative correlates. Remarkably, perceived susceptibility to infection carried no significant associatio…	· We conducted 1200 successful telephone interviews (response rate 55%). The overall vaccine acceptance rate after adjustment for population distribution was 37.2% (95% C.I. 34.5–39.9%). The projected acceptance rates exhibited a ‘‘J-shaped” pattern with age, with higher rates among young adults (18–24 years), then increased linearly with age. Multivariable regression analyses revealed that perce…	·
Definition of Trust:
“relationship that exists between individuals, as well as between individuals and a system, in which one party accepts a vulnerable position, assuming the best interests and competence of the other, in exchange for a reduction in decision complexity (Larson et al., 2018).” [https://doi.org/10.1080/21645515.2018.1459252]
The concept of trust in a vaccine may encompass perceptions
Yagqub et al. (2014) define vaccine hesitancy as the harbouring of doubts about the benefits of vaccines and the questioning of their safety and necessity. Larson et al. (2015) argue that vaccine hesitancy is a kind of decision-making process that relies on particular approaches to risk and trust/confidence in health authorities.
Goldenberg (2021) defines vaccine hesitancy as an attitude of ambivalence regarding vaccines, whether to take or not. Vaccine hesitancy is distinct from vaccine refusal, which is a behavior. Vaccine hesitancy appears in a spectrum from mild to severe uncertainty about whether vaccines are safe, effective, and necessary.
